# Supplementary material for: Genome-wide methylation profiling of Beckwith-Wiedemann syndrome patients without molecular confirmation after routine diagnostics
Source: Clin Epigenetics. 2019 Mar 21;11:53. doi: 10.1186/s13148-019-0649-6 (PMC6429826; doi:10.1186/s13148-019-0649-6)
Supplement: Supplementary file 3 — Table S2. Significant hypomethylated DMPs per patient. (XLSX 1129 kb) [file 13148_2019_649_MOESM3_ESM.xlsx]

## Sheet: BWS10_hypo
row.names

## Sheet: BWS11_hypo
row.names

## Sheet: BWS12_hypo
row.names

## Sheet: BWS13_hypo
row.names

## Sheet: BWS14_hypo
row.names

## Sheet: BWS15_hypo
row.names

## Sheet: BWS16_hypo
row.names

## Sheet: BWS17_hypo
row.names

## Sheet: BWS18_hypo
row.names

## Sheet: BWS19_hypo
row.names

[truncated: 20 more sheets: BWS1_hypo, BWS20_hypo, BWS21_hypo, BWS22_hypo, BWS23_hypo, BWS24_hypo, BWS25_hypo, BWS2_hypo, BWS3_hypo, BWS4_hypo, BWS5_hypo, BWS6_hypo, BWS7_hypo, BWS8_hypo, BWS9_hypo, MLID BWS1_hypo, MLID BWS2_hypo, MLID BWS3_hypo, MLID BWS4_hypo, MLID BWS5_hypo]
